# Supplementary material for: Does mathematics training lead to better logical thinking and reasoning? A cross-sectional assessment from students to professors
Source: PLoS One. 2020 Jul 29;15(7):e0236153. doi: 10.1371/journal.pone.0236153 (PMC7390332; doi:10.1371/journal.pone.0236153)
Supplement: S1 Data — (XLSX) [file pone.0236153.s001.xlsx]

## Sheet: raw data
TIME	AGE	Q1 response	Q1 correct(1) or incorrect(0)	Q2 response	Q2 correct(1) or incorrect(0)	Q3 response	Q3 correct(1) or incorrect(0)	Q4 response	Q4 correct(1) or incorrect(0)	Q5 response	Q5 correct(1) or incorrect(0)	Q6a response	Q6a correct(1) or incorrect(0)	Q6b response	Q6b correct(1) or incorrect(0)	Q7 response	Q7 correct(1) or incorrect(0)	Q8 response	Q8 correct(1) or incorrect(0)	Q9 response	Q9 correct(1) or incorrect(0)	Q10 response	Q10 correct(1) or incorrect(0)
Introductory
20	19	A	1	A	1	B	0	C	0	A	1	A	1	A	1	A	1	A	1	B	0	B	0
20	20	B	0	B	0	A	1	B	0	A	1	C	0	A	1	A	1	A	1	B	0	B	0
17	19	A	1	B	0	A	1	C	0	A	1	B	0	B	0	A	1	A	1	B	0	B	0
17	20	B	0	B	0	C	0	B	0	A	1	D	0	D	0	B	0	A	1	B	0	B	0
15	18	A	1	C	0	A	1	C	0	A	1	A	1	A	1	A	1	A	1	B	0	B	0
15	18	A	1	B	0	B	0	C	0	A	1	B	0	A	1	C	0	A	1	B	0	B	0
15	19	B	0	B	0	A	1	B	0	B	0	A	1	A	1	A	1	A	1	B	0	A	1
10	18	A	1	A	1	A	1	B	0	A	1	A	1	A	1	A	1	A	1	B	0	B	0
10	19	A	1	A	1	C	0	C	0	A	1	B	0	B	0	B	0	A	1	A	1	A	1
17	18	A	1	D	0	D	0	B	0	B	0	A	1	A	1	A	1	A	1	C	0	D	0
17	18	A	1	B	0	A	1	C	0	A	1	D	0	D	0	A	1	A	1	B	0	A	1
15	19	A	1	B	0	A	1	C	0	A	1	A	1	A	1	A	1	A	1	A	1	B	0
15	18	B	0	A	1	B	0	C	0	A	1	B	0	A	1	A	1	A	1	B	0	B	0
15	21	A	1	B	0	A	1	B	0	A	1	C	0	B	0	A	1	A	1	B	0	B	0
15	19	A	1	B	0	A	1	C	0	B	0	D	0	B	0	A	1	A	1	B	0	B	0
15	18	B	0	C	0	C	0	B	0	B	0	B	0	B	0	B	0	A	1	C	0	A	1
10	20	B	0	A	1	B	0	B	0	C	0	C	0	B	0	A	1	B	0	B	0	B	0
10	21	C	0	B	0	A	1	B	0	A	1	A	1	A	1	A	1	A	1	B	0	B	0
10	19	A	1	B	0	A	1	C	0	A	1	B	0	B	0	D	0	A	1	B	0	A	1
	18	C	0	B	0	C	0	C	0	C	0	B	0	B	0	B	0	A	1	B	0	B	0
15	20	A	1	B	0	A	1	C	0	A	1	A	1	A	1	A	1	A	1	B	0	B	0
14	19	A	1	A	1	D	0	B	0	D	0	D	0	A	1	C	0	A	1	C	0	C	0
	18	A	1	A	1	A	1	C	0	A	1	A	1	A	1	A	1	A	1	A	1	A	1
	19	A	1	A	1	B	0	B	0	A	1	B	0	A	1	C	0	A	1	B	0	B	0
10	21	A	1	B	0	A	1	C	0	B	0	A	1	A	1	B	0	A	1	B	0	A	1
15	18	B	0	B	0	C	0	D	0	A	1	D	0	D	0	B	0	A	1	A	1	B	0
10	22	B	0	A	1	B	0	B	0	C	0	B	0	B	0	B	0	A	1	B	0	A	1
10	19	B	0	C	0	A	1	B	0	C	0	B	0	B	0	C	0	A	1	B	0	A	1
10	18	A	1	A	1	A	1	B	0	B	0	A	1	A	1	A	1	A	1	B	0	B	0
10	19	A	1	B	0	B	0	B	0	A	1	B	0	A	1	A	1	A	1	B	0	B	0
12	20	B	0	B	0	B	0	D	0	B	0	A	1	A	1	B	0	A	1	B	0	C	0
10	18	A	1	A	1	A	1	C	0	A	1	A	1	A	1	A	1	A	1	B	0	B	0
10	18	B	0	C	0	B	0	B	0	B	0	B	0	B	0	B	0	A	1	C	0	C	0
15	19	B	0	C	0	B	0	C	0	B	0	B	0	A	1	B	0	A	1	B	0	B	0
10	18	B	0	C	0	B	0	B	0	B	0	A	1	B	0	B	0	C	0	A	1	B	0
10	21	A	1	A	1	A	1	C	0	B	0	B	0	B	0	B	0	B	0	B	0	B	0
8	18	B	0	A	1	A	1	C	0	A	1	C	0	B	0	C	0	A	1	B	0	B	0
6	18	A	1	A	1	A	1	B	0	A	1	A	1	A	1	A	1	A	1	B	0	B	0
15	19	C	0	B	0	C	0	B	0	B	0	C	0	A	1	C	0	A	1	B	0	B	0
15	30	C	0	C	0	B	0	C	0	A	1	D	0	D	0	B	0	A	1	B	0	B	0
14	20	B	0	C	0	B	0	C	0	B	0	B	0	B	0	C	0	A	1	A	1	B	0
13	18	B	0	C	0	B	0	B	0	B	0	A	1	B	0	B	0	A	1	A	1	C	0
11	19	C	0	B	0	A	1	B	0	A	1	A	1	B	0	C	0	A	1	B	0	B	0
10	19	C	0	C	0	A	1	B	0	A	1	B	0	A	1	C	0	D	0	D	0	D	0
17	18	A	1	B	0	A	1	C	0	A	1	D	0	D	0	B	0	C	0	B	0	B	0
17	19	C	0	B	0	C	0	A	1	A	1	A	1	A	1	C	0	A	1	C	0	B	0
16	21	A	1	B	0	A	1	C	0	A	1	A	1	A	1	A	1	A	1	B	0	A	1
16	19	D	0	A	1	C	0	A	1	A	1	C	0	C	0	C	0	A	1	A	1	A	1
16	25	A	1	A	1	A	1	A	1	A	1	B	0	B	0	A	1	A	1	B	0	B	0
15	28	A	1	B	0	A	1	B	0	B	0	A	1	A	1	A	1	A	1	B	0	B	0
15	18	C	0	B	0	B	0	C	0	B	0	C	0	A	1	A	1	A	1	C	0	B	0
15	18	B	0	A	1	C	0	B	0	A	1	B	0	A	1	B	0	A	1	A	1	B	0
10	19	C	0	B	0	A	1	C	0	B	0	B	0	A	1	C	0	A	1	A	1	B	0
13	18	B	0	A	1	B	0	B	0	B	0	B	0	B	0	A	1	A	1	B	0	B	0
13	18	A	1	A	1	A	1	C	0	A	1	A	1	A	1	A	1	A	1	B	0	B	0
13	18	A	1	B	0	C	0	C	0	A	1	B	0	B	0	A	1	A	1	B	0	B	0
	18	A	1	B	0	C	0	B	0	A	1	C	0	A	1	A	1	A	1	B	0	B	0
14	18	A	1	B	0	B	0	C	0	B	0	C	0	B	0	C	0	A	1	C	0	B	0
14	18	A	1	A	1	B	0	B	0	A	1	A	1	A	1	A	1	A	1	B	0	B	0
20	19	A	1	B	0	A	1	B	0	A	1	D	0	D	0	A	1	A	1	B	0	A	1
13	19	A	1	B	0	B	0	B	0	A	1	C	0	A	1	A	1	A	1	B	0	B	0
15	18	A	1	C	0	A	1	c	0	C	0	B	0	C	0	B	0	A	1	B	0	B	0
Mean Age	19.2903
Standard
20	19	A	1	A	1	A	1	B	0	A	1	B	0	A	1	C	0	A	1	A	1	B	0
14	19	B	0	B	0	C	0	B	0	A	1	B	0	B	0	A	1	A	1	B	0	B	0
12	19	A	1	B	0	A	1	C	0	A	1	A	1	A	1	A	1	A	1	A	1	B	0
12	18	A	1	A	1	B	0	B	0	B	0	B	0	A	1	C	0	A	1	B	0	B	0
11	17	A	1	A	1	A	1	C	0	A	1	A	1	A	1	A	1	A	1	B	0	B	0
11	20	C	0	C	0	B	0	C	0	A	1	A	1	C	0	C	0	A	1	C	0	B	0
11	19	A	1	A	1	A	1	C	0	A	1	A	1	A	1	A	1	A	1	B	0	B	0
15	18	A	1	A	1	A	1	B	0	A	1	A	1	B	0	B	0	A	1	B	0	B	0
15	18	C	0	B	0	C	0	B	0	A	1	A	1	B	0	C	0	A	1	C	0	B	0
14	19	A	1	A	1	A	1	C	0	A	1	A	1	A	1	B	0	A	1	B	0	A	1
14	19	A	1	B	0	B	0	B	0	B	0	A	1	A	1	A	1	A	1	B	0	B	0
12	19	A	1	C	0	A	1	B	0	A	1	A	1	A	1	B	0	A	1	C	0	B	0
25	18	A	1	A	1	A	1	C	0	A	1	B	0	C	0	C	0	A	1	A	1	B	0
10	19	A	1	A	1	A	1	B	0	A	1	A	1	A	1	C	0	A	1	B	0	B	0
17	18	A	1	A	1	A	1	B	0	A	1	A	1	A	1	A	1	A	1	B	0	B	0
12	20	A	1	B	0	A	1	B	0	A	1	C	0	A	1	A	1	A	1	B	0	B	0
9	21	A	1	B	0	A	1	C	0	A	1	A	1	A	1	A	1	A	1	A	1	A	1
9	18	A	1	B	0	A	1	C	0	A	1	A	1	A	1	A	1	A	1	B	0	B	0
20	18	B	0	A	1	C	0	A	1	A	1	D	0	D	0	A	1	A	1	B	0	B	0
18	20	A	1	B	0	A	1	C	0	A	1	D	0	D	0	A	1	A	1	A	1	B	0
10	19	A	1	B	0	A	1	C	0	A	1	B	0	B	0	A	1	A	1	C	0	B	0
10	21	D	0	B	0	A	1	B	0	B	0	D	0	A	1	B	0	A	1	B	0	A	1
28	19	A	1	A	1	A	1	C	0	A	1	C	0	B	0	A	1	B	0	B	0	A	1
14	19	A	1	B	0	A	1	C	0	A	1	A	1	D	0	A	1	A	1	B	0	B	0
16	20	A	1	A	1	A	1	C	0	A	1	C	0	A	1	B	0	A	1	B	0	A	1
11	18	B	0	B	0	C	0	C	0	A	1	C	0	A	1	B	0	A	1	B	0	B	0
7	18	A	1	A	1	A	1	D	0	A	1	B	0	A	1	A	1	A	1	B	0	B	0
Mean Age	18.8889
Advanced1
25	19	A	1	A	1	A	1	B	0	A	1	A	1	A	1	B	0	B	0	B	0	B	0
26	18	C	0	A	1	A	1	C	0	A	1	A	1	A	1	A	1	A	1	C	0	B	0
15	18	A	1	A	1	A	1	B	0	A	1	C	0	A	1	B	0	A	1	C	0	B	0
25	19	A	1	A	1	A	1	C	0	A	1	C	0	A	1	B	0	C	0	A	1	B	0
22	20	A	1	B	0	A	1	B	0	A	1	A	1	A	1	A	1	A	1	A	1	B	0
30	18	A	1	B	0	A	1	A	1	A	1	B	0	A	1	C	0	A	1	A	1	B	0
29	18	C	0	B	0	A	1	C	0	A	1	A	1	B	0	C	0	A	1	C	0	B	0
24	19	C	0	B	0	C	0	B	0	A	1	A	1	A	1	C	0	A	1	C	0	A	1
27	20	A	1	B	0	A	1	C	0	A	1	A	1	A	1	C	0	A	1	A	1	B	0
11	18	A	1	A	1	A	1	C	0	A	1	A	1	A	1	B	0	A	1	A	1	B	0
15	18	A	1	A	1	A	1	C	0	A	1	B	0	A	1	A	1	A	1	B	0	A	1
19	18	B	0	B	0	A	1	A	1	A	1	A	1	A	1	A	1	A	1	A	1	A	1
20	20	A	1	A	1	B	0	D	0	A	1	C	0	B	0	A	1	C	0	B	0	B	0
21	21	A	1	B	0	A	1	C	0	A	1	A	1	A	1	A	1	A	1	A	1	B	0
14	19	A	1	B	0	A	1	C	0	A	1	A	1	A	1	A	1	A	1	A	1	B	0
25	21	A	1	A	1	A	1	C	0	A	1	A	1	A	1	C	0	A	1	A	1	B	0
30	18	A	1	B	0	A	1	C	0	A	1	A	1	A	1	A	1	A	1	B	0	A	1
28	19	A	1	A	1	A	1	C	0	A	1	B	0	A	1	A	1	A	1	C	0	B	0
23	18	A	1	B	0	B	0	B	0	A	1	A	1	A	1	C	0	A	1	B	0	A	1
14	18	A	1	B	0	A	1	C	0	A	1	A	1	A	1	A	1	A	1	A	1	A	1
28	19	C	0	C	0	A	1	C	0	A	1	A	1	A	1	A	1	A	1	B	0	A	1
20	18	A	1	B	0	A	1	C	0	A	1	A	1	A	1	C	0	A	1	B	0	B	0
27	18	A	1	B	0	A	1	C	0	A	1	A	1	A	1	A	1	A	1	A	1	A	1
27	19	A	1	B	0	B	0	C	0	A	1	D	0	D	0	C	0	A	1	A	1	B	0
22	18	A	1	A	1	A	1	A	1	A	1	A	1	A	1	A	1	A	1	A	1	A	1
17	18	A	1	B	0	A	1	C	0	A	1	A	1	A	1	B	0	A	1	A	1	B	0
17	18	A	1	A	1	A	1	C	0	A	1	A	1	A	1	A	1	A	1	A	1	B	0
20	18	A	1	A	1	B	0	B	0	A	1	B	0	A	1	A	1	A	1	B	0	B	0
19	18	A	1	A	1	A	1	A	1	A	1	A	1	A	1	B	0	A	1	A	1	B	0
18		A	1	A	1	A	1	B	0	A	1	B	0	B	0	A	1	A	1	A	1	A	1
17	19	A	1	B	0	A	1	C	0	A	1	A	1	A	1	A	1	A	1	A	1	B	0
10	18	A	1	B	0	B	0	C	0	A	1	B	0	A	1	A	1	A	1	B	0	C	0
15	18	A	1	A	1	A	1	C	0	A	1	A	1	A	1	A	1	A	1	A	1	B	0
10	18	A	1	B	0	A	1	C	0	A	1	A	1	A	1	A	1	A	1	B	0	B	0
Mean Age	18.6061
Advanced2
14	21	B	0	A	1	C	0	A	1	A	1	C	0	B	0	C	0	A	1	A	1	B	0
20	21	B	0	C	0	B	0	C	0	A	1	A	1	B	0	C	0	C	0	A	1	A	1
15	20	A	1	B	0	A	1	A	1	A	1	A	1	A	1	A	1	A	1	A	1	A	1
20	19	C	0	B	0	B	0	C	0	A	1	B	0	B	0	C	0	B	0	B	0	B	0
13	21	A	1	B	0	A	1	A	1	A	1	A	1	A	1	A	1	A	1	C	0	B	0
16	24	A	1	A	1	A	1	C	0	A	1	A	1	A	1	A	1	A	1	A	1	A	1
15	19	A	1	B	0	C	0	C	0	A	1	A	1	A	1	B	0	A	1	C	0	B	0
13	20	A	1	A	1	A	1	C	0	A	1	A	1	A	1	A	1	A	1	A	1	A	1
10	19	A	1	B	0	A	1	C	0	A	1	A	1	A	1	C	0	A	1	A	1	A	1
11	19	A	1	A	1	A	1	A	1	A	1	A	1	A	1	A	1	A	1	A	1	A	1
14	19	A	1	B	0	A	1	C	0	A	1	A	1	A	1	A	1	A	1	A	1	B	0
14	19	A	1	A	1	A	1	B	0	A	1	A	1	A	1	C	0	A	1	A	1	A	1
	19	A	1	B	0	A	1	C	0	A	1	C	0	A	1	B	0	A	1	B	0	B	0
13	22	A	1	A	1	A	1	A	1	A	1	C	0	A	1	A	1	A	1	B	0	B	0
20	23	A	1	A	1	A	1	C	0	A	1	A	1	A	1	A	1	A	1	B	0	A	1
13	20	C	0	B	0	A	1	C	0	B	0	A	1	A	1	C	0	A	1	B	0	B	0
13	19	C	0	A	1	A	1	C	0	A	1	A	1	A	1	B	0	A	1	B	0	B	0
14	20	A	1	A	1	A	1	A	1	A	1	A	1	A	1	A	1	A	1	A	1	A	1
10	19	A	1	B	0	A	1	C	0	A	1	D	0	A	1	B	0	A	1	A	1	A	1
8	20	A	1	A	1	A	1	A	1	A	1	A	1	A	1	A	1	A	1	A	1	A	1
8	19	A	1	A	1	A	1	A	1	A	1	A	1	A	1	A	1	A	1	A	1	A	1
8	19	A	1	A	1	A	1	A	1	A	1	A	1	A	1	A	1	A	1	A	1	A	1
17	20	A	1	B	0	A	1	C	0	A	1	C	0	A	1	A	1	A	1	A	1	A	1
13	20	A	1	A	1	C	0	A	1	A	1	D	0	C	0	B	0	A	1	A	1	B	0
17	24	C	0	A	1	A	1	B	0	A	1	D	0	A	1	A	1	C	0	A	1	B	0
15	19	A	1	B	0	A	1	B	0	A	1	A	1	A	1	A	1	A	1	A	1	B	0
11	20	A	1	B	0	A	1	A	1	A	1	A	1	A	1	B	0	C	0	A	1	B	0
15	19	A	1	B	0	A	1	C	0	A	1	A	1	A	1	B	0	A	1	C	0	B	0
15	19	A	1	C	0	B	0	A	1	A	1	A	1	A	1	A	1	A	1	A	1	A	1
15	20	A	1	A	1	A	1	B	0	A	1	A	1	A	1	A	1	A	1	B	0	A	1
10	19	A	1	A	1	A	1	A	1	A	1	A	1	A	1	C	0	A	1	A	1	A	1
15	19	A	1	A	1	A	1	A	1	A	1	A	1	A	1	A	1	A	1	A	1	A	1
15	20	A	1	B	0	A	1	B	0	C	0	B	0	B	0	B	0	C	0	B	0	B	0
25	19	B	0	B	0	B	0	B	0	A	1	C	0	B	0	C	0	B	0	B	0	B	0
24	19	A	1	A	1	A	1	C	0	A	1	C	0	A	1	A	1	A	1	C	0	B	0
22	19	A	1	B	0	A	1	B	0	A	1	A	1	A	1	A	1	A	1	A	1	B	0
	21	A	1	B	0	A	1	A	1	A	1	A	1	A	1	A	1	A	1	A	1	A	1
20	20	B	0	A	1	B	0	C	0	A	1	B	0	A	1	B	0	C	0	B	0	B	0
18	24	A	1	A	1	A	1	C	0	A	1	D	0	D	0	B	0	A	1	C	0	B	0
14	19	A	1	A	1	A	1	C	0	A	1	A	1	A	1	C	0	A	1	A	1	A	1
18	19	A	1	A	1	A	1	C	0	A	1	C	0	A	1	A	1	A	1	B	0	B	0
	22	A	1	B	0	A	1	A	1	A	1	A	1	A	1	A	1	A	1	A	1	B	0
15	20	A	1	B	0	A	1	A	1	A	1	A	1	A	1	A	1	A	1	A	1	A	1
15	19	A	1	A	1	A	1	B	0	B	0	B	0	B	0	B	0	A	1	A	1	B	0
Mean Age	20.0227
Academic
20	43	A	1	A	1	A	1	C	0	A	1	A	1	A	1	A	1	A	1	A	1	B	0
20	25	A	1	B	0	A	1	A	1	A	1	A	1	A	1	A	1	A	1	A	1	A	1
16	25	A	1	A	1	A	1	A	1	A	1	B	0	A	1	B	0	A	1	A	1	B	0
20	36	A	1	B	0	A	1	A	1	A	1	A	1	A	1	A	1	A	1	A	1	A	1
8	33	A	1	B	0	A	1	C	0	B	0	A	1	A	1	C	0	A	1	B	0	B	0
11	37	A	1	B	0	A	1	C	0	A	1	A	1	A	1	A	1	A	1	A	1	B	0
15	25	A	1	A	1	C	0	B	0	A	1	A	1	A	1	C	0	C	0	B	0	A	1
10	27	A	1	A	1	A	1	A	1	A	1	A	1	A	1	A	1	A	1	A	1	A	1
14	53	A	1	A	1	B	0	C	0	A	1	A	1	A	1	D	0	A	1	A	1	B	0
13	27	A	1	A	1	C	0	C	0	A	1	A	1	A	1	C	0	A	1	A	1	B	0
28	57	A	1	B	0	A	1	C	0	A	1	B	0	A	1	C	0	A	1	B	0	B	0
	52	A	1	A	1	A	1	A	1	A	1	A	1	A	1	A	1	A	1	A	1	B	0
20	54	A	1	C	0	A	1	C	0	A	1	A	1	A	1	A	1	A	1	A	1	B	0
15	26	A	1	B	0	A	1	C	0	A	1	C	0	C	0	A	1	A	1	C	0	B	0
19	25	A	1	A	1	A	1	A	1	A	1	A	1	A	1	A	1	A	1	A	1	A	1
13	36	A	1	A	1	A	1	A	1	A	1	A	1	A	1	A	1	A	1	A	1	A	1
15	24	A	1	B	0	A	1	C	0	A	1	A	1	A	1	A	1	A	1	B	0	A	1
	50	A	1	B	0	A	1	B	0	B	0	A	1	A	1	A	1	A	1	A	1	A	1
	22	A	1	B	0	B	0	A	1	A	1	A	1	A	1	A	1	A	1	B	0	A	1
	52	A	1	B	0	A	1	C	0	A	1	A	1	A	1	A	1	A	1	B	0	B	0
30		A	1	B	0	A	1	C	0	A	1	B	0	B	0	C	0	C	0	A	1	A	1
15	60	A	1	B	0	A	1	C	0	A	1	A	1	A	1	A	1	A	1	A	1	A	1
	49	A	1	A	1	A	1	A	1	A	1	A	1	A	1	A	1	A	1	B	0	A	1
	52	A	1	A	1	A	1	A	1	A	1	A	1	A	1	A	1	A	1	A	1	B	0
	46	A	1	A	1	A	1	C	0	A	1	A	1	A	1	A	1	A	1	A	1	A	1
	45	A	1	A	1	A	1	A	1	A	1	A	1	A	1	A	1	A	1	A	1	A	1
	69	A	1	B	0	A	1	C	0	D	0	A	1	A	1	A	1	A	1	A	1	B	0
30	38	A	1	A	1	A	1	C	0	A	1	B	0	A	1	C	0	A	1	A	1	A	1
15	35	A	1	B	0	A	1	C	0	A	1	A	1	A	1	A	1	A	1	A	1	B	0
15	42	A	1	B	0	A	1	C	0	A	1	A	1	A	1	A	1	A	1	A	1	A	1
Mean Age	40.1724
